# Supplementary material for: A description of nesting behaviors, including factors impacting nest site selection, in black‐and‐white ruffed lemurs (Varecia variegata)
Source: Ecol Evol. 2019 Jan 1;9(3):1010–28. doi: 10.1002/ece3.4735 (PMC6374655; doi:10.1002/ece3.4735)
Supplement: Supplementary file 2 [file ECE3-9-1010-s002.xlsx]

## Sheet: Sheet1
Supplemental material S2. Tree species used for nest construction and infant parking
Vernacular	Latin name	Natal	Non-natal	Park
Apalinala na avoha	Treculia africana	-	-	3
Apana	Ficus pachyclada	-	-	4
Fantsikahitra	Alberta humblotii / Antirhea borbonica	-	-	3
Farimaina	Sarcolaena sp.	-	1	3
Faritraty	Scolopia, Ludia sp.	-	-	4
Hafidahy	Dombeya sp.	-	-	1
Harina	Bridelia tulasneana	-	-	1
Hazoharaka	Anysophyllea fallax	-	-	2
Hazomby	Macphersonia gracilis	-	-	2
Hazondrano	unk.	-	-	1
Kalafana	Oncostemum sp.	-	-	4
Kimbatenany	Symphonia sp.	-	-	2
Lalomaka	Weinmannia bojeriana	-	-	1
Lanary mainty	Plagioscyphus louvelii	-	1	2
Longotra	Aspidostemon hummbetianum	-	-	3
Mahanoro	Stresblus dimepate	-	-	1
Maka	Weinmannia bojeriana	-	-	1
Merika	Dombeya angustupelata	-	1	-
Nato	Sapotacea	-	-	4
Natojabo	Mammea bongo	-	-	1
Nonoka	Ficus sp.	-	-	1
Odimamo	Premna corymbosa	-	-	1
Ramiavontoloho	Ambavia capuronii	-	-	2
Rahiaka	Chrysophyllum boivinianum	1	1	11
Ramy	Canarium sp.	-	-	2
Rotra	Syzygium sp.	-	1	4
Sandramy	Protohurus-Abrahamia sp.	1	1	9
Sary	Potamea sp.	-	1	8
Tambonetra	Ephippiandra madagascariensis	-	-	1
Tavolo sp.	Cryptocarya sp.	-	-	10
Tavolo maitso	Cryptocarya sp.	-	-	7
Tavolo malady	Cryptocarya acuminata	2	2	4
Tavolo manitra	Cryptocarya ovalifolia	-	-	4
Tavolo pina	Cryptocarya thouvenotii	-	2	8
Tavolo zahana	Cryptocarya crassifolia	-	-	2
Tongobivy	Malleastrum	-	-	1
Valotra	Breonia sp.	-	-	2
Vanana	Sloanea rhodantha	-	3	12
Varongy	Ocototea sp.	1	1	20
Varongy ravinamontana	Ocototea auriculiformis	-	5	2
Vitanona	Calophyllum paniculatum	-	3	7
Voamboana	Dalbergia baroni	-	-	6
Zana	Zanhasp.	-	-	1
