# Supplementary material for: A description of nesting behaviors, including factors impacting nest site selection, in black‐and‐white ruffed lemurs (Varecia variegata)
Source: Ecol Evol. 2019 Jan 1;9(3):1010–28. doi: 10.1002/ece3.4735 (PMC6374655; doi:10.1002/ece3.4735)
Supplement: Supplementary file 3 [file ECE3-9-1010-s003.xlsx]

## Sheet: Sheet1
	Nest				Control
	N	Avg	SD		N	Avg	SD		W	p
DBH	20	62.0526	23.4231		20	49.12	15.5124		119	0.048
Height	20	19.7895	2.87864		20	18.5	3.25195		139	0.1531
Crown	20	8.31579	2.51777		20	7	1.83021		129.5	0.08786
% Ground cover	20	47.6579	20.0984		20	39.2105	18.3912		130	0.1388
Ground cover height	20	2.28947	6.72127		20	0.65	0.242536		161	0.3412
% Water cover	20	0	0		20	0	0		-	-
% Canopy cover	20	58.4211	18.0318		20	56.25	20.1648		181	0.809
Avg. DBH	20	5.88338	1.64833		20	6.74848	3.09116		220.5	0.3989
Avg. height (m)	20	6.59794	1.95502		20	6.97914	2.29813		213	0.5267
Avg. crown diameter	20	2.45194	0.935988		20	2.64002	0.931749		211	0.5638
Altitude (m)	20	914.211	52.0956		20	920.7	55.7722		200.5	0.7787
No. trees (5x5 plot)	20	25.9474	6.18667		20	26.65	4.22721		219	0.4216
Results from TOTAL_FINAL dataset; all known nesting trees & control trees
	Nest				Control
	N	Avg	SD		N	Avg	SD		W	p
DBH	30	54.5	21.81		465	36.31	16.03		2568	< 0.001
N FD Trees (75m)	34	24.33	10.23		467	13.77	10.93		4288.5	< 0.001
Distance FD Trees (75m)	32	49.53	12.99		467	49.38	15.69		7344.5	0.8846
